# Supplementary material for: Iron deficiency and fatigue in inflammatory bowel disease: A systematic review
Source: PLoS One. 2025 Jan 13;20(1):e0304293. doi: 10.1371/journal.pone.0304293 (PMC11730394; doi:10.1371/journal.pone.0304293)
Supplement: S3 File — (CSV) [file pone.0304293.s005.csv]

	S3: List of studies identified and reasons for exclusion
Number	Title	Included	Reason for Exclusion	Year	Authors
1	Detailed Multi-Dimensional Assessment of Fatigue in Inflammatory Bowel Disease	YES	Included	2019	Aluzaite, Kristina aAl-Mandhari, Rashid and Osborne, Hamish and Ho, Christine and Williams, Merrilee and Sullivan, Marie-Michelle and Hobbs, Catherine E. and Schultz, Michael
2	How we diagnose and treat iron deficiency anemia	NO	Review article	2016	Auerbach, Michael and Adamson, John W.
3	Fatigue and acute/chronic anaemia	NO	Contained results from study no.4	2014	Bager, Palle
4	Fatigue in out-patients with inflammatory bowel disease is common and multifactorial	YES	Included	2012	Bager, P. and Befrits, R. and Wikman, O. and Lindgren, S. and Moum, B. and Hjortswang, H. and Hjollund, N. H. and Dahlerup, J. F.
5	Crohn's disease, autoimmune thyroiditis, and beta-thalassemia trait in an adolescent: an unusual combination of diseases	NO	Intervention not included	2008	Bank, Ivan and Busari, Jamiu O.
6	Personality and fatigue perception in a sample of IBD outpatients in remission: a preliminary study	YES	Included	2012	Banovic, Ingrid and Gilibert, Daniel and Jebrane, Ahmed and Cosnes, Jacques
7	[Severe chronic iron deficiency in a 17-year-old student]	NO	Population not included	1998	Beglinger, C. and Hess, B. and Ruchti, C.
8	Iron sucrose - characteristics, efficacy and regulatory aspects of an established treatment of iron deficiency and iron-deficiency anemia in a broad range of therapeutic areas	NO	Population not included	2014	Beguin, Yves and Jaspers, Aurelie
9	Prevalence, Pathogenesis and Management of Anemia in Inflammatory Bowel Disease: An IG-IBD Multicenter, Prospective, and Observational Study	NO	Outcome not included	2022	Bergamaschi, Gaetano and Castiglione, Fabiana and D'Inca, Renata Principi, Mariabeatrice and Vernia, Piero and Ricci, Chiara and Scribano, Maria L. and Bodini, Giorgia and Mazzucco, Dario and Bassotti, Gabrio and Riegler, Gabriele and Buda, Andrea and Neri, Matteo and Caprioli, Flavio and Monica, Fabio and Manca, Aldo and Villa, Erica and Fiorino, Gionata and Comberlato, Michele and Aronico, Nico…
10	Celiac disease, non-celiac gluten sensitivity and inflammatory bowel disease	NO	Intervention not included	2015	Casella, G. and Di Bella, C. and Salemme, M. and Villanacci, V. and Antonelli, E. and Baldini, V. and Bassotti, G.
11	[Anaemia and iron deficiency in clinical practice:from cardiology to gastroenterology and beyond]	NO	Review article	2014	Ceska, Richard
12	[Iron deficiency and digestive disorders]	NO	Review article	2014	Cozon, G. J. N.
13	Anaemia from a patient perspective in inflammatory bowel disease: results from the European Federation of Crohn's and Ulcerative Colitis Association's online survey	NO	Intervention not included	2014	Danese, Silvio and Hoffman, Camille and Vel, Senthil and Greco, Marco and Szabo, Hajnalka and Wilson, Ben and Avedano, Luisa
14	Treatment of iron deficiency anemia with liposomal iron in inflammatory bowel disease: efficacy and impact on quality of life	NO	Outcome not included	2020	de Alvarenga Antunes, Carla Valeria and de Alvarenga Nascimento, Cristiano Rodrigo and Campanha da Rocha Ribeiro, Tarsila and de Alvarenga Antunes, Priscila and de Andrade Chebli, Liliana and Martins Goncalves Fava, Lidiane and Malaguti, Carla and Maria Fonseca Chebli, Julio
15	Iron Deficiency Anemia	NO	Review article	2017	DeLoughery, Thomas G.
16	Unusual presentation of Crohn's disease	NO	Subject not included	2021	Edwards, Kate and Yearsley, Karen
17	The role of iron repletion in adult iron deficiency anemia and other diseases	NO	Review article	2020	Elstrott, Benjamin and Khan, Lubna and Olson, Sven and Raghunathan, Vikram and DeLoughery, Thomas and Shatzel, Joseph J.
18	Interventions for fatigue in inflammatory bowel disease	NO	Systematic review	2020	Farrell, Dawn and Artom, Micol and Czuber-Dochan, Wladyslawa and Jelsness-Jorgensen, Lars P. and Norton, Christine and Savage, Eileen
19	Investigation of manganese homeostasis in dogs with anaemia and chronic enteropathy	NO	Population not included	2017	Ferreira, Marisa da Fonseca and Aylor, Arielle Elizabeth Ann and Mellanby, Richard John and Campbell, Susan Mary and Gow, Adam George
20	Ferumoxytol versus placebo in iron deficiency anemia: efficacy, safety, and quality of life in patients with gastrointestinal disorders	NO	Outcome not included	2016	Ford, David C. and Dahl, Naomi V. and Strauss, William E. and Barish, Charles F. and Hetzel, David J. and Bernard, Kristine and Li, Zhu and Allen, Lee F.
21	Iron, anaemia, and inflammatory bowel diseases	NO	Review article	2004	Gasche, C. and Lomer, M. C. E. and Cavill, I. and Weiss, G.
22	Is iron deficiency in the absence of anemia associated with fatigue in inflammatory bowel disease?	YES	Included	2013	Goldenberg, Benjamin A. and Graff, Lesley A. and Clara, Ian and Zarychanski, Ryan and Walker, John R. and Carr, Rachel and Rogala, Linda and Miller, Norine and Bernstein, Charles N.
23	Interventions for treating iron deficiency anaemia in inflammatory bowel disease	NO	Outcome not included	2021	Gordon, Morris and Sinopoulou, Vassiliki and Iheozor-Ejiofor, Zipporah and Iqbal, Tariq and Allen, Patrick and Hoque, Sami and Engineer, Jaina and Akobeng, Anthony K.
24	Anemia in Children With Inflammatory Bowel Disease: A Position Paper by the IBD Committee of the North American Society of Pediatric Gastroenterology, Hepatology and Nutrition	NO	Population not included	2020	Goyal, Alka and Zheng, Yuhua and Albenberg, Lindsey G. and Stoner, Natalie L. and Hart, Lara and Alkhouri, Razan and Hampson, Kyle and Ali, Sabina and Cho-Dorado, Michele and Goyal, Rakesh K. and Grossman, Andrew
25	Wireless capsule endoscopy in a patient with obscure occult bleeding	NO	Subject not included	2002	Hahne, M. and Adamek, H. E. and Schilling, D. and Riemann, J. F.
26	The Evidence-Based Evaluation of Iron Deficiency Anemia	NO	Outcome not included	2016	Hempel, Eliana V. and Bollard, Edward R.
27	Measurement of Fractional Exhaled Nitric Oxide as a Marker of Disease Activity in Inflammatory Bowel Disease	NO	Intervention not included	2016	Ikonomi, Erkanda and Rothstein, Robin D. and Ehrlich, Adam C. and Friedenberg, Frank K.
28	Segmental dilatation of small bowel presenting with severe anaemia: a diagnostic puzzle	NO	Outcome not included	2018	Jain, Ankita and Cosgrove, Mike and Aronson, Daniel
29	Management of Iron Deficiency Anemia	NO	Review article	2015	Jimenez, Kristine and Kulnigg-Dabsch, Stefanie and Gasche, Christoph
30	[Diagnostic approach to iron deficiency anemia]	NO	In German, same as article no. 29	2016	Jimenez, Kristine and Lang, Michaela
31	Psychological distress, iron deficiency, active disease and female gender are independent risk factors for fatigue in patients with ulcerative colitis	YES	Included	2018	Jonefjall, Borje and Simren, Magnus and Lasson, Anders and Ohman, Lena and Strid, Hans
32	Central nervous system tuberculosis reactivation following intravenous iron supplementation	NO	Subject not included	2019	Karakonstantis, Stamatis and Emmanouilidou, Evgenia and Petraki, Kiriaki and Lydakis, Charalampos
33	Iron deficiency, depression, and fatigue in inflammatory bowel diseases	YES	Included	2020	Konig, Peter and Jimenez, Kristine and Saletu-Zyhlarz, Gerda and Mittlbock, Martina and Gasche, Christoph
34	Iron Therapy in Inflammatory Bowel Disease	NO	Review article	2020	Kumar, Aditi and Brookes, Matthew J.
35	Thiopurines, a previously unrecognised cause for fatigue in patients with inflammatory bowel disease	NO	Intervention not included	2009	Lee, Thomas W. T. and Iser, John H. and Sparrow, Miles P. and Newnham, Evan D. and Headon, Belinda J. and Gibson, Peter R.
36	Iron Deficiency Anemia in Inflammatory Bowel Diseases-A Narrative Review	NO	Review article	2021	Mahadea, Dagmara and Adamczewska, Ewelina and Ratajczak, Alicja Ewa and Rychter, Anna Maria and Zawada, Agnieszka and Eder, Piotr and Dobrowolska, Agnieszka and Krela-Kazmierczak, Iwona
37	Practical guidance for the management of iron deficiency in patients with inflammatory bowel disease	NO	Review article	2018	Niepel, Dorothea and Klag, Thomas and Malek, Nisar P. and Wehkamp, Jan
38	Iron Deficiency Anemia in Inflammatory Bowel Disease: What Do We Know?	NO	Review article	2021	Resal, Tamas and Farkas, Klaudia and Molnar, Tamas
39	Two cases of severe iron-deficiency anaemia due to inflammatory bowel disease in the dog	NO	Population not included	2002	Ristic, J. M. E. and Stidworthy, M. F.
40	[Efficacy and tolerability of ferric carboxymaltose in geriatric patients with anemia. Data from three non-interventional studies]	NO	Population not included	2014	Rohrig, Gabriele and Steinmetz, Tilmann and Stein, Jurgen and Geisel, Tabea and Virgin, Garth and Schaefer, Roland and Bach, Matthias and Schulz, Ralf-Joachim
41	A rare case of parental iron-induced persistent hypophosphatemia	NO	Subject not included	2020	Sullivan, Abigayle and Lanham, Theresa and Rubin, Adam
42	Treatment of iron deficiency anemia in pediatric inflammatory bowel disease	NO	Review article	2005	Thayu, Meena and Mamula, Petar
43	Prevalence of Fatigue and Unrecognized Depression in Patients with Inflammatory Bowel Disease in Remission under Immunosuppressants and Biologicals	YES	Included	2021	Truyens, Marie and De Ruyck, Elodie and Gonzales, Gerard Bryan and Bos, Simon and Laukens, Debby and De Vos, Martine
44	Pulmonary co-infection with nocardia species and nontuberculous mycobacteria mimicking miliary tuberculosis in a patient with Crohn's disease under combined immunosuppressive therapy	NO	Subject not included	2018	Weber, Marko and Ruddel, Jessica and Bruns, Tony and Pletz, Mathias W. and Stallmach, Andreas
45	Altered mental status and fever	NO	Subject not included	2013	Ajayi, T. and Bhatia, A. and Lambl, B. and Altamimi, S.
46	Beyond the enteropathy of celiac disease: Association with ankylosing spondylitis	NO	Subject not included	2018	Al Attia, H.
47	Inflammatory bowel disease and isotretinoin: An overlooked potential side effect?	NO	Intervention not included	2012	Al-Breiki, S. and Bukhari, I. and Bosbait, H.
48	The variable manifestations of disease in pyruvate kinase deficiency and their management	NO	Subject not included	2020	Al-Samkari, H. and van Beers, E. J. and Kuo, K. H. M. and Barcellini, W. and Bianchi, P. and Glenthoj, A. and del Mar Manu Pereira, M. and van Wijk, R. and Glader, B. and Grace, R. F.
49	Clinical significance of isolated abnormal intestinal findings in magnetic resonance enterography in patients with suspected small bowel disease	NO	Subject not included	2020	Alahdab, Y. O. and Demirtas, C. O. and Kani, H. T. and Tuney, D. and Seker, L. and Tolu, T. and Atug, O.
50	Female patient with bloody stools, anemia, and abdominal pain	NO	Case report	2012	Allegretti, P. D.
51	Novel Orally Administered Recombinant Anti-TNF Alpha Fusion Protein for the Treatment of Ulcerative Colitis: Results from a Phase 2a Clinical Trial	NO	Subject not included	2021	Almon, E. and Shaaltiel, Y. and Sbeit, W. and Fich, A. and Schwartz, D. and Waterman, M. and Szlaifer, M. and Reuveni, H. and Amit-Cohen, B. C. and Alon, S. and Chertkoff, R. and Paz, A. and Ilan, Y.
52	Mesenteric vasculitis as a rare initial presentation of systemic lupus erythematosus: A case report	NO	Case report	2020	Alshehri, A. and Alhumaidi, H. and Asseri, Y. and Ahmed, M. and Omer, H.
53	Treatment of iron deficiency anemia with oral liposomal iron in IBD: A pilot study evaluating the efficacy and safety	NO	Outcome not included	2019	Antunes, C. V. and Chebli, L. and Ribeiro, T. and Malaguti, C. and Gaburri, P. and Furtado, M. C. and Nascimento, C. R. and Fava, L. M. and Antunes, P. and Correa, J. O. and Dos Santos, S. N. and Antunes, T. and Pereira, Y. and Freitas, L. M. and Costa, L. and Chebli, J.
54	Elevated Liver Enzymes, Ferritin, C-reactive Protein, D-dimer, and Age Are Predictive Markers of Outcomes Among African American and Hispanic Patients With Coronavirus Disease 2019	NO	Population not included	2021	Ashktorab, H. and Pizuorno, A. and Aduli, F. and Laiyemo, A. O. and Oskrochi, G. and Brim, H.
55	The impact to disease activity, iron and vitamin D deficiency on fatigue in IBD patients	NO	Measurement of iron status not in keeping with guidelines	2019	Atanassova, A. and Georgieva, A. and Gerova, D. and Todorova, M.
56	Inv (4)(p13q13) in patient with essential thrombocythemia: A case report	NO	Case report	2015	Aydin, C. and Salim, O. and Yucel, O. K. and Undar, L. and Karauzum, S. B.
57	A study evaluating the bidirectional relationship between inflammatory bowel disease and self-reported non-celiac gluten sensitivity	NO	Subject not included	2015	Aziz, I. and Branchi, F. and Pearson, K. and Priest, J. and Sanders, D. S.
58	Epstein-barr virus prevalence at diagnosis and seroconversion during follow-up in pediatric inflammatory bowel disease	NO	Subject not included	2021	Bachmann, J. and Thi, G. L. and Bruckner, A. and Kalteis, A. L. and Schwerd, T. and Koletzko, S. and Lurz, E.
59	Long-term maintenance treatment with 300 mg thiamine for fatigue in patients with inflammatory bowel disease: results from an open-label extension of the TARIF study	NO	Intervention not included	2022	Bager, P. and Hvas, C. L. and Rud, C. L. and Dahlerup, J. F.
60	SUSTAINED IMPROVEMENTS IN FATIGUE AND QUALITY OF LIFE IN PATIENTS WITH INFLAMMATORY BOWEL DISEASE (IBD) AND IRON DEFICIENCY ANEMIA FOLLOWING A SINGLE COURSE OF FERUMOXYTOL: RESULTS OF A 6-MONTH EXTENSION STUDY	NO	No data for iron status	2019	Barish, C. F. and Dahl, N. V. and Jiang, J. and Strauss, W.
61	Hypophosphatemia, Severe Bone Pain, Gait Disturbance, and Fatigue Fractures After Iron Substitution in Inflammatory Bowel Disease: A Case Report	NO	Intervention not included	2018	Bartko, J. and Roschger, P. and Zandieh, S. and Brehm, A. and Zwerina, J. and Klaushofer, K.
62	HEMOPHAGOCYTIC LYMPHOHISTIOCYTOSIS COMPLICATED BY ARDS AND MULTIORGAN FAILURE	NO	Subject not included	2020	Bashir, H. and Alzubi, J. and Awada, H. and Adroja, S. and Lane, J.
63	Therapeutic hyperbaric oxygen therapy saves the day in a patient with severe refractory pan-ulcerative colitis	NO	Intervention not included	2020	Basso, J. E. and Edelson, J. and Patel, A.
64	Cronkhite Canada syndrome: A Moroccan case	NO	Case report	2019	Beggar, H. and Kadiri, M. and Errabih, I. and Ouazzani, L. and Benzzoubeir, N.
65	Sleep quality in patients with inactive inflammatory bowel disease reporting fatigue	NO	Intervention not included	2017	Beilman, C. L. and Dittrich, A. and Scott, H. and McNab, B. and Kroeker, K. I.
66	Prevalence and predictive factors of fatigue in inflammatory bowel disease patients in remission	NO	No iron status results or definition of IDA	2020	Ben Abbes, M. and Nadia, B. M. E. B. Z. and Asma, L. and Meriem, S. and Fekih, M. and Boubaker, J.
67	Cerebral thrombosis complicating Crohn's disease: Two cases	NO	Case report	2011	Benjilali, L. and Aidi, S. and El Mansouri, H. and Benabdejlil, M. and Jiddane, M. and El Alaoui Faris, M.
68	De Novo Inflammatory Bowel Disease After Bariatric Surgery: A Case Series and Literature Review	NO	Subject not included	2017	Bernstein, G. R. and Pickett-Blakely, O.
69	Impact of supplementation with "multivitamin-mineral" specially formulated to improve fatigue and inflammatory state in patients with multiple sclerosis: A triple-blind, randomized, placebo-controlled trial	NO	Population not included	2020	Bitarafan, S. and Karimi, E. and Moghadasi, A. N. and Kazemi-Mozdabadi, R. S. and Mohammadpour, Z. and Sahraian, M. A.
70	PCR104 Improvements in Health Utility Scores after Administration of Ferric Derisomaltose Versus Ferric Carboxymaltose in Patients with Inflammatory Bowel Disease and Iron Deficiency Anemia	NO	Outcome not included	2022	Bjorner, J. B. and Sorensen, J. and Pollock, R. F.
71	A difficult to treat patient with left-sided ulcerative colitis and recurrent Clostridium difficile infection	NO	Case report	2017	Boeriu, A. and Fofiu, C. and Onisor, D. and Drasovean, S. and Dobru, D.
72	A rare case of acute pancreatitis in a known primary sclerosing cholangitis with ulcerative colitis	NO	Case report	2020	Boojala, A. R. and Vaishnavi Priyaa, C. and Aravind, A.
73	Hemophagocytic Lymphohistiocytosis Secondary to Unknown Underlying Hodgkin Lymphoma Presenting with a Cholestatic Pattern of Liver Injury	NO	Subject not included	2018	Booth, A. L. and Osehobo, P. and Rodgers-Soriano, D. and Lalarukh, A. and Eltorky, M. A. and Stevenson, H. L.
74	Comparative analysis of oral versus intravenous iron in patients with inflammatory bowel disease and iron deficiency/anaemia-impact on hospitalisation in Germany	NO	Outcome not included	2017	Borchert, K. and Hardt, T. and Haas, J. S. and Ong, S. H. and Lechat, E. and Nip, K. and Foerster, D. and Braun, S. and Stein, J.
75	Longitudinal Trajectory of Fatigue in Patients with Inflammatory Bowel Disease: A Prospective Study	NO	Intervention not included	2021	Borren, N. Z. and Long, M. D. and Sandler, R. S. and Ananthakrishnan, A. N.
76	A rare case of hepatosplenic gamma-delta T-cell lymphoma and secondary hemophagocytic lymphohistiocytosis	NO	Case report	2019	Brandt, P. H. and Rahmat, L. T. and Ali, S. S.
77	Remission of sprue-associated collagenous colitis with ustekinumab	NO	Case report	2021	Brenner, A. and Carey, P. J. and Barrett, T. A. and Mannon, N. and Mayne, C. and Ingram, K.
78	ANEMIA TREATMENT PATTERNS AND OUTCOMES AMONG A NATIONAL COHORT OF PATIENTS WITH INFLAMMATORY BOWEL DISEASE	NO	Intervention not included	2022	Brooks, C. and Sansgiry, S. and Hou, J. K.
79	Copeptin is increased by nausea and vomiting during hypertonic saline infusion in healthy individuals	NO	Subject not included	2021	Brooks, E. and Bachmeier, C. and Vorster, J. and Sorbello, J. and Peer, F. and Chikani, V. and Dimeski, G. and Ungerer, J. and Pretorius, C. and Inder, W.
80	Recalcitrant pyoderma gangrenosum treated with parenteral iron sucrose therapy	NO	Subject not included	2015	Buhalog, B. and Eastman, K. and McDonald, R.
81	Iron deficiency in patients with inflammatory bowel disease (IBD)	NO	Review article	2015	Caldera-Alvarado, G. and Zamot-Carmona, A. L. and Suleiman, W. and Torres, E. A.
82	Cytomegalovirus haemorrhagic enterocolitis associated with severe infection with COVID-19	NO	Subject not included	2021	Carll, W. C. and Rady, M. Y. and Salomao, M. A. and Patel, B. and Singh, V. P. and Sen, A.
83	Unpacking the different popular diets for pediatric Crohn's disease-concerns around nutritional adequacy	NO	Intervention not included	2022	Carmody, E. and Haskett, J. and Parkinson-McGraw, L. and Grover, Z. and Martinez, A. and Rashid, M. and Otley, A.
84	Interim data and experience in the IBD anaemia service evaluation project-a new role for the IBD registry	NO	Outcome not included	2017	Castro Silva, A. and Waddingham, W. and Oliver, D. and Knight, P. and Johnson, M. and Bloom, S. and Magwenzi, S. and Munro, C. and Cummings, F.
85	An autoinflammatory syndrome resembling castleman's disease with excellent response to il-6 blockade	NO	Subject not included	2019	Chakravorty, M. and Mathew, R.
86	A rare case of evans syndrome in patient with ulcerative colitis	NO	Case report	2020	Chan, K. H. and Lim, S. L. and Are, G. and Ramahi, A. and Shaaban, H. S.
87	A rare cause of rectal bleeding masquerading as proctitis	NO	Case report	2013	Chatu, S. and Kumar, D. and Du Parcq, J. and Vlahos, I. and Pollok, R.
88	Hypertransaminasemia following withdrawal of thiopurine therapy in an ulcerative colitis patient: mind looking the small bowel!	NO	Case report	2015	Chebli, J. M. F. and Reboredo, M. M. and Pinheiro, H. S. and do Valle Pinheiro, B.
89	Small bowel and colonic ulcerations in a 19-year-old male with disseminated adenovirus: An atypical presentation of inflammatory bowel disease?	NO	Case report	2019	Chen, B. and Bakhit, M. and Fine, S.
90	A case of enteropathic arthritis complicated by superimposed bilateral septic arthritis of the hips	NO	Case report	2021	Colquhoun, M. and Roy, A. and Kirresh, O. and Mouyis, M.
91	Cholestasis in a patient with HNF-1b mutation	NO	Case report	2019	Conner, M. and Baddour, N. and Regenstein, F.
92	Manifest Secondary Rectal Tuberculosis due to Silent Concomitant Active Pulmonary Disease	NO	Subject not included	2022	Cotiga, D. and Luntraru, A. M. and Arcalean, M. and Tianu, E. C. and Ciocirlan, M.
93	Nutrition Management of the High-Output Fistulae	NO	Subject not included	2021	Couper, C. and Doriot, A. and Siddiqui, M. T. R. and Steiger, E.
94	Multiple Comorbidities, Psychiatric Disorders, Healthcare Resource Utilization, and Costs Among Adults With Essential Tremor: A Retrospective Observational Study in a Large US Commercially Insured and Medicare Advantage Population	NO	Population not included	2022	Dai, D. and Samiian, A. and Fernandes, J. and Coetzer, H.
95	Patient and physician perspectives on managing iron deficiency with or without anaemia in inflammatory bowel disease: Findings from a European online survey	NO	Outcome not included	2017	Danese, S. and Gisbert, J. P. and Lobo, A. J. and Dignass, A. and Peyrin-Biroulet, L. and Kokot, M. and Avedano, L.
96	A presentation of latent tropical sprue in a Canadian hospital	NO	Case report	2013	Dargavel, C. and Kassam, Z. and Hunt, R. and Greenwald, E.
97	Small bowel tumor: The answer to unexplained overt gastrointestinal bleeding	NO	Subject not included	2019	De La Guerra, R. and Kulkarni, A. and Narula, A.
98	Tuberculosis infection following anti-TNF therapy in inflammatory bowel disease, despite negative screening	NO	Subject not included	2014	Debeuckelaere, C. and De Munter, P. and Van Bleyenbergh, P. and De Wever, W. and Van Assche, G. and Rutgeerts, P. and Vermeire, S.
99	Osteomalacia in Crohn's disease	NO	Subject not included	2014	Dedeoglu, M. and Garip, Y. and Bodur, H.
100	The burden of inflammatory bowel disease: A patient-reported qualitative analysis and development of a conceptual model	NO	Subject not included	2014	Devlen, J. and Beusterien, K. and Yen, L. and Ahmed, A. and Cheifetz, A. S. and Moss, A. C.
101	Gastro-intestinal ulcerations/ strictures in opioid abusers	NO	Subject not included	2019	Dhiman, P. and Singh, A. and Midha, V. and Mahajan, R. and Mehta, V. and Gupta, Y. and Sood, A.
102	Off-Label Treatment With Transfemoral Bare Stents for Isolated Aortic Arch Dissection	NO	Subject not included	2021	Di Tommaso, L. and Di Tommaso, E. and Giordano, R. and Pilato, E. and Iannelli, G.
103	Patient Strategies for Managing the Vicious Cycle of Fatigue, Pain and Urgency in Inflammatory Bowel Disease: Impact, Planning and Support	NO	Intervention not included	2021	Dibley, L. and Khoshaba, B. and Artom, M. and Van Loo, V. and Sweeney, L. and Syred, J. and Windgassen, S. and Moffatt, G. and Norton, C.
104	ECLS for Legionella: All Ages Welcome in the ELSO Registry	NO	Subject not included	2020	Dorfman, M. V. and Clark, J. D. and Brogan, T. V.
105	Vitamin C Deficiency in Inflammatory Bowel Disease: The Forgotten Micronutrient	NO	Intervention not included	2021	Dunleavy, K. A. and Ungaro, R. C. and Manning, L. and Gold, S. and Novak, J. and Colombel, J. F.
106	Challenging mimickers in the diagnosis of sarcoidosis: A case study	NO	Subject not included	2021	El Jammal, T. and Jamilloux, Y. and Gerfaud-Valentin, M. and Richard-Colmant, G. and Weber, E. and Bert, A. and Androdias, G. and Seve, P.
107	Recurrent, Severe Aphthous Stomatitis and Mucosal Ulcers as Primary Manifestations of a Novel STAT1 Gain-of-Function Mutation	NO	Subject not included	2020	Erdos, M. and Jakobicz, E. and Soltesz, B. and Toth, B. and Bata-Csorgo, Z. and Marodi, L.
108	Physical Activity in Patients with Inflammatory Bowel Disease: A Cross-Sectional Study	NO	Intervention not included	2021	Fagan, G. and Osborne, H. and Schultz, M.
109	Celiac diseas: An under recognised condition in UAE	NO	Population not included	2019	Fayadh, M. and Sabih, S. A.
110	EFFICACY AND SAFETY OF IRON CARBOXYMALTOSE ON CHRONIC FATIGUE IN PATIENTS WITH INFLAMMATORY BOWEL DISEASE: A RANDOMIZED CONTROLLED TRIAL	NO	Iron deficiency definition not in keeping with guidelines	2020	Fiorino, G. and Allocca, M. and Gilardi, D. and Alfieri, M. F. and Danieli, P. and Furfaro, F. and Roda, G. and Loy, L. and Zilli, A. and Radice, S. and Peyrin-Biroulet, L. and Danese, S.
111	Forty to fifty-five-year-old women and iron deficiency: clinical considerations and quality of life	NO	Population not included	2017	Firquet, A. and Kirschner, W. and Bitzer, J.
112	Iron deficiency anaemia in inflammatory bowel disease: Diagnosis, quality of life and iron treatment preferences among european patients	NO	Review article	2021	Francis, D. and Hudson, O.
113	Recurrent myopericarditis with extensive ulcerative colitis	NO	Subject not included	2010	Freeman, H. J. and Salh, B.
114	Pain severity and vitamin D deficiency in ibd patients	NO	Subject not included	2020	Frigstad, S. O. and Hoivik, M. L. and Jahnsen, J. and Cvancarova, M. and Grimstad, T. and Berset, I. P. and Huppertz-Hauss, G. and Hovde, O. and Bernklev, T. and Moum, B. and Jelsness-Jorgensen, L. P.
115	Anemia of geriatric patients	NO	Population not included	2022	Gado, K. and Khodier, M. and Virag, A. and Domjan, G. and Dornyei, G.
116	A series of unfortunate events: A unique case of multiple small bowel malignancies in the setting of inflammatory bowel disease	NO	Intervention not included	2021	Garg, K. and Biglin, M. M. and Keshavarzian, A.
117	Ferric maltol is effective in correcting iron deficiency anemia in patients with inflammatory bowel disease: Results from a phase-3 clinical trial program	NO	No measures of fatigue	2015	Gasche, C. and Ahmad, T. and Tulassay, Z. and Baumgart, D. C. and Bokemeyer, B. and Buning, C. and Howaldt, S. and Stallmach, A.
118	Type 2 autoimmune pancreatitis associated with severe ulcerative colitis: Three case reports	NO	Case series	2022	Ghali, M. and Bensted, K. and Williams, D. B. and Ghaly, S.
119	Micronutrient deficiency in patients with inflammatory bowel disease-neglected entity	NO	Review article	2021	Gilc, A. Blanariu G. E. and Coroaba, A. and Ciocoiu, M. and Trifan, A. V. and Dimofte, G. and Pinteala, T. and Balan, G. and Stefanescu, G.
120	Ileal ulcers not responding to infliximab therapy: Think about intestinal ganglioneuromatosis	NO	Subject not included	2015	Gizard, E. and Kalouche, I. and Merlin, P. and Peyrin-Biroulet, L.
121	Primary adenosquamous carcinoma of the cecum: A rare entity	NO	Subject not included	2015	Gjeorgjievski, M. and Purohit, T. and Amin, M. and Patel, A.
122	Clinical trial: Effects of oral ferrous sulphate on haemoglobin, hepcidin, disease activity, mood and quality of life in adolescents and adults with iron deficiency anaemia due to IBD	NO	No analysis of fatigue and iron status	2016	Goodhand, J. and Rampton, D. and Joshi, N. and Karim, A. B. and Koodun, Y. and MacKen, L. and Baraket, F. and Epstein, J. and Fell, J. and Ward, D. and Iqbal, T. and Sanderson, I.
123	Inborn Errors of Immunity in the Premature Infant: Challenges in Recognition and Diagnosis	NO	Subject not included	2021	Gordon, S. M. and O'Connell, A. E.
124	Additional training in nutrition helps recruit more patients for nutritional therapy in inflammatory bowel disease (IBD)	NO	Subject not included	2019	Greene, J. and Warman, A. and Edwards, J. and Vidyarthi, G.
125	Paracaval lipoma: Case study and literature review	NO	Subject not included	2019	Greenhill, M. and Gnecco, Iv J. and Ahmed, I.
126	Conventional treatment regimens for ulcerative colitis alleviate fatigue-an observational cohort study	YES	Included	2016	Grimstad, T. and Norheim, K. B. and Kvaloy, J. T. and Isaksen, K. and Leitao, K. and Carlsen, A. and Karlsen, L. and Aabakken, L. and Omdal, R.
127	Depressive Symptoms in Crohn's Disease: Relationship with Immune Activation and Tryptophan Availability	NO	Intervention not included	2013	Guloksuz, S. and Wichers, M. and Kenis, G. and Russel, M. G. V. M. and Wauters, A. and Verkerk, R. and Arts, B. and van Os, J.
128	Successful retrieval of retained video capsule endoscope using double balloon enteroscope: A case report and review of literature	NO	Subject not included	2017	Gupta, S. J. and Sawalakhe, N. R. and Samarth, A. R. and Gaikwad, N. R.
129	The effect of synbiotic and probiotic supplementation on mental health parameters in patients undergoing hemodialysis: A double-blind, randomized, placebo-controlled trial	NO	Subject not included	2021	Haghighat, N. and Mohammadshahi, M. and Shayanpour, S. and Haghighizadeh, M. H. and Rahmdel, S. and Rajaei, M.
130	Interim analysis of a multicenter registry study of COVID-19 patients with inflammatory bowel disease in Japan (J-COSMOS)	NO	Subject not included	2022	Hayashi, Y. and Hirayama, D. and Matsumoto, T. and Matsuura, M. and Iijima, H. and Matsuoka, K. and Ohmiya, N. and Hirai, F. and Abukawa, D. and Hisamatsu, T. and Sasaki, M. and Iizuka, M. and Fujiya, M. and Kinjo, F. and Nakamura, S. and Kamata, N. and Etani, Y. and Ueno, F. and Hiraoka, S. and Kondo, T. and Kagaya, T. and Naganuma, M. and Kobayashi, K. and Kobayashi, T. and Naito, Y. and Furuta…
131	Recurrent cytomegalovirus infection in ileal pouch-anal anastomosis for ulcerative colitis	NO	Subject not included	2010	He, X. and Bennett, A. E. and Lian, L. and Shen, B.
132	Prevalence of gluten free diet and symptom improvement in patients with inflammatory bowel diseases in CCFA partners cohort	NO	Intervention not included	2013	Herfarth, H. and Martin, C. and Sandler, R. and Kappelman, M. and Chen, W. and Jaeger, E. and Long, M.
133	Prevalence of a gluten-free diet and improvement of clinical symptoms in patients with inflammatory bowel diseases	NO	Intervention not included	2014	Herfarth, H. H. and Martin, C. F. and Sandler, R. S. and Kappelman, M. D. and Long, M. D.
134	Iron deficiency in the absence of anemia impairs the perception of health-related quality of life of patients with inflammatory bowel disease	YES	Included	2016	Herrera-Deguise, C. and Casellas, F. and Robles, V. and Navarro, E. and Borruel, N.
135	Ferric Carboxymaltose Improves the Quality of Life of Patients with Inflammatory Bowel Disease and Iron Deficiency without Anaemia	NO	Outcome not included	2022	Huguet, J. M. and Cortes, X. and Bosca-Watts, M. M. and Munoz, M. and Maroto, N. and Iborra, M. and Hinojosa, E. and Capilla, M. and Asencio, C. and Amoros, C. and Paredes, J. M.
136	Perplexing case of pancreatitis	NO	Non-included condtion	2020	Hundal, J. and Sachdev, R. and Sao, R. and Akrmah, M. and Perelman, A.
137	VITAMIN B12 MALABSORPTION AND DEFICIENCY FOLLOWING RESTORATIVE PROCTOCOLECTOMY. A SYSTEMATIC REVIEW AND META-ANALYSIS	NO	Subject not included	2019	Issokson, K. and Kashani, A. and Melmed, G. and Bonthala, N. and Ha, C. and Fleshner, P. and McGovern, D. and Syal, G. and Targan, S. R. and Vasiliauskas, E.
138	The Crohn's disease-health index (CD-HI): Development and validation of a novel, disease-specific patient reported outcome measure for clinical trials	NO	Intervention not included	2021	Jamison, S. and Jennifer, W. and Spencer, R. and Anika, V. and Ellen, W. and Christine, Z. and Nuran, D. and Michael, M. and Aaron, K. and Lawrence, S. and Larissa, T. and Scott, R. and Chad, H.
139	Severe enteropathy from mycophenolate mofetil	NO	Subject not included	2016	Jehangir, A. and Shaikh, B. and Hunt, J. and Spiegel, A.
140	Coeliac disease and granulomatous ileocolitis: An association or chance occurrence?	NO	Non-included condtion	2011	Johns, C. E. and Topping, J. H. and Bloxham, C. and Dhar, A.
141	The need for repeated course of intra-venous iron in IBD patients; A 7 year retrospective review	NO	Outcome not included	2018	Johnson, M. W. and Johnson, L. and Lourenco, F.
142	A clotting and bleeding interplay in ulcerative colitis	NO	Intervention not included	2021	Jose, J. and Raavi, T. and Selene, I. and Gondal, B.
143	Nature treasure: Aloe vera and Bee-products	NO	Subject not included	2018	Kabbash, A. and El-Aasr, M. and Mansour, F. R. and Hasegawa, M. and Ataka, S. and Yagi, A.
144	Touraine-solente-gole' syndrome, Crohn's disease, And primary hypothyroidism presenting as anaemia	NO	Intervention not included	2014	Kadla, S. A. and Dar, I. H. and Mir, S. R. and Kuchaai, F. A. and Dar, S. H.
145	A new interventional home care model for COVID management: Virtual Covid IP	NO	Subject not included	2021	Kesavadev, J. and Basanth, A. and Krishnan, G. and Vitale, R. and Parameswaran, H. and Shijin, S. and R, S. and Raj, S. and Ashik, A. and Shankar, A. and Badarudeen, S. and Raveendran, A. V. and Rajalakshmy, I. and Sanal, G. and Manoj, A. and Jose, R. and Unes, Y. and Jothydev, S.
146	Resolution of severe ulcerative colitis with the specific carbohydrate diet	NO	Intervention not included	2015	Khandalavala, B. N. and Nirmalraj, M. C.
147	Cap polyposis mistaken for Crohn's disease: Case report and review of literature	NO	Case report	2013	Kini, G. P. and Murray, I. and Champion-Young, J. and Lau, M. and Katta, V. and Thorn, M. and Schultz, M. P.
148	An Evaluation of Nutritional Status and Problems with Dietary Compliance in Polish Patients with Celiac Disease	NO	Population not included	2022	Kostecka, M. and Kostecka-Jarecka, J. and Ilowiecka, K. and Kostecka, J.
149	Outbreaks of Adenovirus-associated Respiratory Illness on 5 College Campuses in the United States, 2018-2019	NO	Subject not included	2021	Kujawski, S. A. and Lu, X. and Schneider, E. and Blythe, D. and Boktor, S. and Farrehi, J. and Haupt, T. and McBride, D. and Stephens, E. and Sakthivel, S. K. and Bachaus, B. and Waller, K. and Bauman, L. and Marconi, A. and Lewis, R. and Dettinger, L. and Ernst, R. and Kinsey, W. and Lindstrom, S. and Gerber, S. I. and Watson, J. T. and Biggs, H. M.
150	Hemophagocytic Lymphohistiocytosis Secondary to Disseminated Histoplasmosis in Rheumatologic Disease	NO	Population not included	2021	Kusne, Y. and Christiansen, M. and Conley, C. and Gea-Banacloche, J. and Sen, A.
151	A terminal event	NO	Subject not included	2019	Lai, A. R. and Sheu, L. and Gensler, L. S. and McQuaid, K. and Dhaliwal, G.
152	Hyperbaric oxygen therapy for the treatment of rectovaginal fistulas in patients with Crohn's disease: Results of the HOT-REVA pilot study	NO	Intervention not included	2021	Lansdorp, C. A. and Buskens, C. J. and Gecse, K. B. and D'Haens, G. R. A. M. and Van Hulst, R. A.
153	Hyperbaric oxygen therapy for the treatment of perianal fistulas in 20 patients with Crohn's disease	NO	Intervention not included	2021	Lansdorp, C. A. and Gecse, K. B. and Buskens, C. J. and Lowenberg, M. and Stoker, J. and Bemelman, W. A. and D'Haens, G. R. A. M. and van Hulst, R. A.
154	Pregnancy: part of life in chronic myelogenous leukemia	NO	Subject not included	2017	Law, A. D. and Dong Hwan Kim, D. and Lipton, J. H.
155	Spontaneous abdominopelvic abscess as an initial manifestation of Crohn's disease: A retrospective cohort review	NO	Subject not included	2013	Law, S. T. and Li, K. K. and Wong, H. W.
156	Are we addressing the top ten research priorities in management of IBD in the UK?	NO	Subject not included	2021	LeBlanc, J. F. and Geldof, J. and Lucaciu, L. and Segal, J. and Lees, C. W. and Hart, A. L.
157	A single case report of East-West integrative therapy for refractory ulcerative colitis	NO	Case report	2014	Lee, D. S. and Oh, D. S. and Son, C. G.
158	Development of Dermatitis Herpetiformis in Chronic Plaque Psoriasis	NO	Population not included	2021	Lee, R. and Lobo, Y. and Spelman, L.
159	Schistosomiasis and associated iron-deficiency anaemia presenting decades after immigration from sub-Saharan Africa	NO	Population not included	2019	Leir, S. A. and Foot, O. and Jeyaratnam, D. and Whyte, M. B.
160	Optimizing the diagnostic yield and clinical impact of computed tomography enterography for patients with obscure gastrointestinal bleeds	NO	Population not included	2017	Leung, K. and McCurdy, J. and James, P. D.
161	Prevalence and relevant factors of micronutrient deficiencies in hospitalized patients with inflammatory bowel disease	NO	Outcome not included	2022	Li, X. and Hu, Y. and Shi, X. and Zhu, X. and Liu, F.
162	Computed tomography scan is superior to X-ray plain film in the diagnosis of gastrointestinal tract perforation	NO	Subject not included	2015	Li, Y. and Song, J. and Lin, N. and Zhao, C.
163	Solitary gastric renal cell carcinoma metastasis: A review of an unusual presentation	NO	Population not included	2016	Lingard, J. and Donaldson, J. F. and MacMillan, A. and Janjua, K.
164	Hemophagocytic Lymphohistiocytosis Complicated by Acute Respiratory Distress Syndrome and Multiorgan Failure	NO	Population not included	2021	Liu, L. and Bashir, H. and Awada, H. and Alzubi, J. and Lane, J.
165	Symptoms and signs in individuals with serology positive for celiac disease but normal mucosa	NO	Population not included	2009	Ludigsson, J. F. and Brandt, L. and Montgomery, S. M.
166	Change in blood group in a patient with systemic lupus erythematosus	NO	Population not included	2010	Malaviya, A. N.
167	Effect of IL-1 receptor antagonist anakinra on very early onset inflammatory bowel disease	NO	Intervention not included	2022	Mani, A. and Fuoti, M. G. and Soncini, E. and Porta, F. and Badolato, R. and Ravelli, A.
168	The clinical importance of 21-day combined parenteral and enteral nutrition in active inflammatory bowel disease patients	NO	Intervention not included	2019	Mankowska-Wierzbicka, D. and Karczewski, J. and Swora-Cwynar, E. and Dobrowolska, A. and Stelmach-Mardas, M.
169	A randomized, double-blind study of iodine supplementation during pregnancy in Sweden: pilot evaluation of maternal iodine status and thyroid function	NO	Subject not included	2021	Manousou, S. and Eggertsen, R. and Hulthen, L. and Filipsson Nystrom, H.
170	An Autoimmune Double Take: A Surprising Cause of Diarrhea in a Young Adult with Type I Diabetes	NO	Case report	2022	Meyers, T. M. and Reeves, P. T. and Lombardo, J. and Anisowicz, S. and Larson, N. and Rogers, P. L.
171	Lung disease and ulcerative colitis-Mesalazine-induced bronchiolitis obliterans with organizing pneumonia or pulmonary manifestation of inflammatory bowel disease?	NO	Subject not included	2015	Moeser, A. and Pletz, M. W. and Hagel, S. and Kroegel, C. and Stallmach, A.
172	Clinical Manifestations of Copper Deficiency: A Case Report and Review of the Literature	NO	Intervention not included	2021	Moon, N. and Aryan, M. and Westerveld, D. and Nathoo, S. and Glover, S. and Kamel, A. Y.
173	The effects of spirulina (Arthrospira platensis) supplementation on anthropometric indices, blood pressure, sleep quality, mental health, fatigue status and quality of life in patients with ulcerative colitis: A randomised, double-blinded, placebo-controlled trial	NO	Intervention not included	2021	Moradi, S. and Zobeiri, M. and Feizi, A. and Clark, C. C. T. and Entezari, M. H.
174	Latent tuberculosis infection in a patient with a negative interferon gamma release assay prior to biologic initiation for Crohn's disease	NO	Intervention not included	2021	Muaaz, M. and Reid, W. and Vignesh, N. and Humberto, S.
175	Safety, Tolerability and Pharmacokinetics of Vidofludimus calcium (IMU-838) After Single and Multiple Ascending Oral Doses in Healthy Male Subjects	NO	Population not included	2020	Muehler, A. and Kohlhof, H. and Groeppel, M. and Vitt, D.
176	A proposed tailored investigational algorithm for women treated for gynaecological cancer with long-term gastrointestinal consequences	NO	Population not included	2020	Muls, A. and Taylor, A. and Lalondrelle, S. and Kabir, M. and Norton, C. and Hart, A. and Andreyev, H. J.
177	Evolving strategies to reduce colectomy rates in primary sclerosing cholangitis-inflammatory bowel disease: Clinical remission of corticosteroid refractory colitis post-liver transplant with vedolizumab	NO	Intervention not included	2016	Mumtaz, S. and Goh, J. and Hirschfield, G. M. and Ferguson, J. and Cooper, S. C.
178	Deterioration of chronic renal dysfunction and serum electrolyte disorders associated with massive ileostomy effluent	NO	Subject not included	2004	Nishioka, Y. and Miyazaki, M. and Kitamura, S. and Furusu, A. and Nishino, T. and Bando, Y. and Isomoto, H. and Mizuta, Y. and Murase, K. and Harada, T. and Kohno, S.
179	Management of aseptic splenic abscesses as extraintestinal manifestation of crohn's disease - immunosuppressive therapy with infliximab instead of splenectomy in a 25 year old patient	NO	Case report	2019	Nitzl, V. and Schlosser, S. and Selgrad, M. and Muller-Schilling, M.
180	Mesalamine Dose Escalation Reduces Fecal Calprotectin in Patients With Quiescent Ulcerative Colitis	NO	Intervention not included	2014	Osterman, M. T. and Aberra, F. N. and Nessel, L. and Brensinger, C. and Gilroy, E. and Lewis, J. D. and Cross, R. and Shah, S. and Wolf, D. and McCabe, R. and Liakos, S. and Chasen, R. and Persky, S. and Katz, S. and Shafran, I. and Phillips, R. and Geenan, D. and Sherman, A. and Hardi, R.
181	Intravenous ferric carboxymaltose for iron deficiency anemia or iron deficiency without anemia after poor response to oral iron treatment: Benefits and risks in a cohort of 144 children and adolescents	NO	Population not included	2020	Ozsahin, H. and Schaeppi, M. and Bernimoulin, M. and Allard, M. and Guidard, C. and van den Ouweland, F.
182	Omega-3 fatty acids in the maintenance of ulcerative colitis	NO	Intervention not included	2014	Papadia, C. and Coruzzi, A. and Montana, C. and Di Mario, F. and Franze, A. and Forbes, A.
183	Maintenance of optimal vitamin D status in children and adolescents with inflammatory bowel disease: A randomized clinical trial comparing two regimens	NO	Population not included	2014	Pappa, H. M. and Mitchell, P. D. and Jiang, H. and Kassiff, S. and Filip-Dhima, R. and DiFabio, D. and Quinn, N. and Lawton, R. C. and Bronzwaer, M. E. S. and Koenen, M. and Gordon, C. M.
184	Efficacy and harms of nasal calcitonin in improving bone density in young patients with inflammatory bowel disease: A randomized, placebo-controlled, double-blind trial	NO	Intervention not included	2011	Pappa, H. M. and Saslowsky, T. M. and Filip-Dhima, R. and Difabio, D. and Lahsinoui, H. H. and Akkad, A. and Grand, R. J. and Gordon, C. M.
185	Copper deficiency: Like a bad penny	NO	Intervention not included	2020	Parrish, C. R. and O'Donnell, K.
186	Gastric glomus tumor: A rare cause of upper gastrointestinal bleeding	NO	Population not included	2021	Parveen, P. and Chadha, K. and Navina, S. and Patel, K. and Hoda, R.
187	Tolerance and Efficacy with Simultaneous Use of Two Monoclonal Antibodies for a Patient with Hypereosinophilic Syndrome and Ulcerative Colitis	NO	Population not included	2016	Patel, B. and Butterfield, J. H. and Weiler, C. R. and Kane, S. V.
188	Nabilone administration in refractory chronic diarrhea: A case series	NO	Subject not included	2019	Pellesi, L. and Verga, M. C. and De Maria, N. and Villa, E. and Pini, L. A. and Guerzoni, S.
189	Acute myocarditis as first presentation of severe ulcerative colitis in a young man. Multidisciplinary management and long-term follow-up	NO	Case study	2022	Piazza, I. and Burti, C. and Assolari, A. and Greco, S. and Benetti, A. and Cosentini, R. and Ferrero, P.
190	Acupuncture as a complementary treatment in a patient with a wide range of diseases involving inflammation and underlying immune-system dysregulation syndrome	NO	Case study	2015	Qiu, J.
191	Comorbidity profiles among adult patients with juvenile idiopathic arthritis: Results of a biologic register	NO	Population not included	2013	Raab, A. and Sengler, C. and Niewerth, M. and Klotsche, J. and Horneff, G. and Zink, A. and Girschick, H. and Weber, K. and Minden, K.
192	Challenges of COVID-19 in Rheumatic Autoimmune Diseases (RADs) Patients	NO	Population not included	2021	Rahmani, K.
193	A case of intestinal mastocytosis misdiagnosed as Crohn's disease	NO	Case report	2015	Reggiani, S. and Cosso, L. and Adriani, A. and Pantaleoni, S. and Risso, A. and Vittone, F. and Chiusa, L. and Sapone, N. and Astegiano, M.
194	A unique presentation of severe cholestatic autoimmune hepatitis with an associated biliary stricture	NO	Subject not included	2019	Reinhart, E. and Garner, J. and Jeffries, M. A. and Sing, J.
195	Oral iron supplementation in patients with chronic kidney disease: Can it be harmful to the gut microbiota?	NO	Population not included	2022	Ribeiro, M. and Fonseca, L. and Anjos, J. S. and Capo-chichi, J. C. C. and Borges, N. A. and Burrowes, J. and Mafra, D.
196	Real-world comorbidities of atopic dermatitis in the US adult ambulatory population	NO	Population not included	2022	Roh, Y. S. and Huang, A. H. and Sutaria, N. and Choi, U. and Wongvibulsin, S. and Choi, J. and Bordeaux, Z. A. and Parthasarathy, V. and Deng, J. and Patel, D. P. and Canner, J. K. and Grossberg, A. L. and Kwatra, S. G.
197	Pellagra as the initial presentation of Crohn disease	NO	Intervention not included	2012	Rosmaninho, A. and Sanches, M. and Fernandes, I. C. and Pinto-Almeida, T. and Vilaca, S. and Oliveira, A. and Selores, M.
198	A young man with fatigue, dyspnea, and Crohn's disease	NO	Case report	2000	Rubin, R. N.
199	ELEVATED CELIAC ANTIBODIES AND ABNORMAL DUODENAL BIOPSIES ASSOCIATED WITH IBD MARKERS: POSSIBLE ROLE OF ALTERED GUT PERMEABILITY & INFLAMMATION IN GLUTEN RELATED DISORDERS (GRDS)	NO	Subject not included	2021	Sabharwal, M. and Parks, C. and Ridley, J. and Rai, R.
200	Evaluation of fatigue in inflammatory bowel disease: A useful tool in daily practice	NO	Used definition of iron deficiency as ferritin <204 ug/ml	2018	Saraiva, S. and Cortez-Pinto, J. and Barosa, R. and Castela, J. and Rosa, I. and Pereira Da Silva, J. and Dias Pereira, A.
201	Study Protocol of the Exercise Study: Unraveling Limitations for Physical Activity in Children With Chronic Diseases in Order to Target Them With Tailored Interventions-A Randomized Cross Over Trial	NO	Population not included	2022	Scheffers, L. E. and Helbing, W. A. and Utens, E. M. W. J. and Dieleman, G. C. and Dulfer, K. and Noske, J. and van den Broek, E. A. and Walet, S. and Olieman, J. F. and Escher, J. C. and Pijnenburg, M. W. and van der Ploeg, A. T. and van den Berg, L. E.
202	Development and validation of the crohn's disease-health index (CD-HI), a clinicallyrelevant, disease-specific patient-reported outcome measure	NO	Outcome not included	2022	Seabury, J. and Weinstein, J. and Rosero, S. and Varma, A. and Wagner, E. and Zizzi, C. and Dilek, N. and McDermott, M. and Kaat, A. and Saubermann, L. and Temple, L. and Rogoff, S. and Heatwole, C. and Rose, Z.
203	Results from a national cross-sectional study of disease burdenin crohn's disease	NO	Outcome not included	2021	Seabury, J. and Zizzi, C. and Weinstein, J. and Wagner, E. and Rosero, S. and Dilek, N. and Kaat, A. and McDermott, M. and Saubermann, L. and Temple, L.
204	Recurrent AA amyloidosis in a kidney transplant	NO	Subject not included	2011	Sethi, S. and Ters, M. E. and Vootukuru, S. and Qian, Q.
205	Management of inflammatory bowel disease with oral serum-derived bovine immunoglobulin	NO	Intervention not included	2015	Shafran, I. and Burgunder, P. and Wei, D. and Young, H. E. and Klein, G. and Burnett, B. P.
206	Capsule endoscopy in the diagnosis of suspected small bowel involvement with crohn's disease	NO	Intervention not included	2011	Sharaf, R. N. and Levesque, B. G. and Shah, S. and Longacre, T. and Pasricha, P. J.
207	Diagnosing coeliac disease in the elderly: A United Kingdom cohort study	NO	Population not included	2020	Shiha, M. G. and Marks, L. J. and Sanders, D. S.
208	AIH meets PSC: A rare twist in hepatobiliary disease	NO	Population not included	2015	Shroff, P. and Singh, S. and Dela Cruz, R. and Theise, N. and Naik, J.
209	Effect of exclusion diet with nutraceutical therapy in juvenile Crohn's disease	NO	Intervention not included	2009	Slonim, A. E. and Grovit, M. and Bulone, L.
210	Themes of Stressors, Emotional Fatigue, and Communication Challenges Found in Mobile Care Discussion Sessions With Patients Requiring Lifelong Home Parenteral Nutrition Infusions	NO	Population not included	2021	Smith, C. E. and Yadrich, D. and Wright, S. and Ridder, L. and Werkowitch, M. and Bruce, A. and Bonar, J. R. M.
211	When normal is abnormal: Identifying vitamin B12 deficiency	NO	Review article	2015	Solomon, R. and Lin, J. J. and Sarin, A.
212	Amino acid-responsive Crohn's disease: A case study	NO	Case study	2010	Stein, A. and Hinz, M. and Uncini, T.
213	Crohn's disease accompanied by purulent discitis and psoas abscesses	NO	Outcome not included	2008	Sumimoto, K. and Matsushita, M. and Okazaki, T. and Omiya, M. and Uchida, K. and Okazaki, K.
214	Mast cell madness	NO	Subject not included	2021	Suri, K. and Abdelmessieh, P. and Lienesch, D. and Cho, Y. D. and Patel, K.
215	Acute tetany in the Crohn's patient with osteomalacia	NO	Intervention not included	1993	Talabiska, D. G. and Seidner, D. L. and Jensen, G. L. and Blackburn, G. L.
216	Severe form of Crohn's disease: A case report	NO	Case report	2008	Tarabar, D. and Brocic, T. and Milenkovic, Z.
217	Physical activity habits, limitations, and predictors in people with inflammatory bowel disease: A large cross-sectional online survey	NO	Intervention not included	2016	Tew, G. A. and Jones, K. and Mikocka-Walus, A.
218	Crohn's disease complicated by Epstein-Barr virus-driven haemophagocytic lymphohistiocytosis successfully treated with rituximab	NO	Intervention not included	2017	Thompson, G. and Pepperell, D. and Lawrence, I. and McGettigan, B. D.
219	Persistent COVID-19 symptoms at least one month after diagnosis: A national survey	NO	Population not included	2022	Tleyjeh, I. M. and Kashour, T. and Riaz, M. and Amer, S. A. and AlSwaidan, N. and Almutairi, L. and Halwani, R. and Assiri, A.
220	Screening for iron-deficiency in non-anemic patients with IBD: Does it matter?	NO	Lack of information about population and disease activity	2020	Tocia, C. and Dumitru, A. and Alexandrescu, L. and Dumitru, E.
221	Crohn's disease of the large bowel following diagnosis of chronic lymphoid leukaemia: A case report	NO	Case report	2013	Triantafillidis, J. K. and Penesis, G.
222	FOOD INTOLERANCES AMONG PATIENTS WITH INFLAMMATORY BOWEL DISEASES DURING STATES OF FLARE AND CLINICAL REMISSION	NO	Outcome not included	2020	Truong, E. and Yelencich, E. and Weber, A. T. and Amundson, A. and Hewitt, L. and Sharma, A. and Smith, J. E. and Sauk, J. and Limketkai, B. N.
223	Implementation of the low FODMAP diet in functional gastrointestinal symptoms: A real-world experience	NO	Population not included	2020	Tuck, C. J. and Reed, D. E. and Muir, J. G. and Vanner, S. J.
224	Protein-losing enteropathy in ulcerative colitis	NO	Outcome not included	2012	Ungaro, R. and Babyatsky, M. W. and Zhu, H. and Freed, J. S.
225	Delving into disability in Crohn's disease: Dysregulation of molecular pathways may explain skeletal muscle loss in Crohn's disease	NO	Outcome not included	2014	Van Langenberg, D. R. and Gatta, P. D. and Hill, B. and Zacharewicz, E. and Gibson, P. R. and Russell, A. P.
226	Factors associated with physical and cognitive fatigue in patients with Crohn's disease: A cross-sectional and longitudinal study	NO	No measure of iron status provided	2014	Van Langenberg, D. R. and Gibson, P. R.
227	Assessment of the inflammatory bowel disease fatigue patient self-assessment scale in a greek population of outpatients with IBD	NO	Lack of information on testing for iron deficiency	2016	Varbobitis, I. and Siakavellas, S. I. and Kosmidis, C. and Koutsounas, I. and Bamias, G.
228	Replacement Resistant Iron Deficiency Anemia in a Patient with Ulcerative Colitis in Remission: Investigating beyond the Obvious	NO	Outcome not included	2019	Velegraki, M. and Flamourakis, M. and Kazamias, G. and Georgiou, G. and Karmiris, K.
229	The mucosal addressin cell adhesion molecule antibody PF-00547,659 in ulcerative colitis: A randomised study	NO	Intervention not included	2011	Vermeire, S. and Ghosh, S. and Panes, J. and Dahlerup, J. F. and Luegering, A. and Sirotiakova, J. and Strauch, U. and Burgess, G. and Spanton, J. and Martin, S. W. and Niezychowski, W.
230	Etrolizumab as induction therapy for ulcerative colitis: A randomised, controlled, phase 2 trial	NO	Intervention not included	2014	Vermeire, S. and O'Byrne, S. and Keir, M. and Williams, M. and Lu, T. T. and Mansfield, J. C. and Lamb, C. A. and Feagan, B. G. and Panes, J. and Salas, A. and Baumgart, D. C. and Schreiber, S. and Dotan, I. and Sandborn, W. J. and Tew, G. W. and Luca, D. and Tang, M. T. and Diehl, L. and Eastham-Anderson, J. and De Hertogh, G. and Perrier, C. and Egen, J. G. and Kirby, J. A. and Van Assche, G. a…
231	Therapeutic outcome of diverticular associated colitis - a retrospective single-centre experience	NO	Population not included	2021	Vulsteke, F. and De Hertogh, G. and Vermeire, S.
232	Dose study of the multikinase inhibitor, ly2457546, in patients with relapsed acute myeloid leukemia to assess safety, pharmacokinetics, and pharmacodynamics	NO	Population not included	2011	Wacheck, V. and Lahn, M. and Dickinson, G. and Fureder, W. and Meyer, R. and Herndlhofer, S. and Fureder, T. and Dorfner, G. and Pillay, S. and Andre, V. and Burkholder, T. P. and Akunda, J. K. and Flye-Blakemore, L. and van Bockstaele, D. and Schlenk, R. F. and Sperr, W. R. and Valent, P.
233	AN UNUSUAL PRESENTATION OF CROHN'S DISEASE FOLLOWING BARIATRIC SURGERY	NO	Case report	2022	Wallace, F. and Bhuiyan, M. N.
234	Food-related quality of life is impaired in inflammatory bowel disease and associated with reduced intake of key nutrients	NO	Intervention not included	2021	Whelan, K. and Murrells, T. and Morgan, M. and Cummings, F. and Stansfield, C. and Todd, A. and Sebastian, S. and Lobo, A. and Lomer, M. C. E. and Lindsay, J. O. and Czuber-Dochan, W.
235	Effect of ferric citrate versus ferrous sulfate on iron and phosphate parameters in patients with iron deficiency and ckd: A randomized trial	NO	Population not included	2020	Womack, R. and Berru, F. and Panwar, B. and Gutierrez, O. M.
236	Acute HIV Infection in Adolescents and Young Adults Diagnosed During the COVID-19 Pandemic: Review of Seven Cases	NO	Population not included	2022	Wood, S. and Dowshen, N. and Jacinto, S. and Linton-Garvin, S. and Rand, E. and Goldberg, J. and Lazar, N. and Bar, K.
237	Successful bridge to recovery in a patient with fulminant giant cell myocarditis that developed from multiple autoimmune disorders including myasthenia gravis: A case report	NO	Population not included	2022	Yagi, N. and Watanabe, T. and Ikeda, Y. and Fukushima, N.
238	Therapeutic effect of vitamin d supplementation in a pilot study of crohn's patients	NO	Intervention not included	2013	Yang, L. and Weaver, V. and Smith, J. P. and Bingaman, S. and Hartman, T. J. and Cantorna, M. T.
239	Hyaline-vascular type of Castelman's disease associated with Crohn's disease	NO	Intervention not included	2009	Yavasoglu, I. and Kadikoylu, G. and Meteoglu, I. and Bolaman, Z.
240	Ruxolitinib as first-line treatment in secondary hemophagocytic lymphohistiocytosis: A second experience	NO	Population not included	2018	Zandvakili, I. and Conboy, C. B. and Ayed, A. O. and Cathcart-Rake, E. J. and Tefferi, A.
241	72-Year-Old Woman With Fatigue, Confusion, and Severe Acute Renal Failure	NO	Population not included	2018	Zhang, X. and Pawar, A. S. and Greene, E. L.
242	Ketogenic diet for human diseases: the underlying mechanisms and potential for clinical implementations	NO	Subject not included	2022	Zhu, H. and Bi, D. and Zhang, Y. and Kong, C. and Du, J. and Wu, X. and Wei, Q. and Qin, H.
243	Hypophosphataemia following ferric derisomaltose and ferric carboxymaltose in patients with iron deficiency anaemia due to inflammatory bowel disease (PHOSPHARE-IBD): A randomised clinical trial	NO	Outcome not included	2022	Zoller, H. and Wolf, M. and Blumenstein, I. and Primas, C. and Lindgren, S. and Thomsen, L. L. and Reinisch, W. and Iqbal, T.
244	What's the 'take home'? Pearls from clinical cases. A young man with fatigue, dyspnea, and Crohn's disease	NO	Intervention not included	2000
245	Fatigue in Older Adults? It's Probably Not Low Iron: Anemia caused by inadequate iron intake is uncommon, so most people don't need to take a supplement	NO	Review article	2018
246	Severe, Recurrent Anemia in a 17-Year-Old Female	NO	No-included population	2022	Duyzend, Michael and Harper, Beth and Silverstein, Jared and O'Meara, Daniel
247	Un-promoted issues in inflammatory bowel disease: opportunities to optimize care	NO	Intervention not included	2010	Andrews, J. M. and Mountifield, R. E. and Van Langenberg, D. R. and Bampton, P. A. and Holtmann, G. J.
248	Prevalence and Factors Associated With Fatigue in Patients With Inflammatory Bowel Disease: A Multicentre Study	YES	Included	2019	Chavarría, C and Casanova, M J and Chaparro, M and Barreiro-de Acosta, M and Ezquiaga, E and Bujanda, L and Rivero, M and Argüelles-Arias, F and Martín-Arranz, M D and Martínez-Montiel, M P and Valls, M and Ferreiro-Iglesias, R and Llaó, J and Moraleja-Yudego, I and Casellas, F and Antolín-Melero, B and Cortés, X and Plaza, R and Pineda, J R and Navarro-Llavat, M and García-López, S and Robledo-A…
249	Half of IBD Patients Without Anemia Have Iron Deficiency Leading to Similar Rates of Fatigue as Iron Deficiency Anemia: 599	NO	Fatigue derived from description in medical records	2018	Thuluvath, Avesh and Rayapati, Divya and Limketkai, Berkeley and Parian, Alyssa
250	Fatigue in out-patients with inflammatory bowel disease: Prevalence and predictive factors	YES	Included	2017	Villoria, Albert and García, Víctor and Dosal, Angelina and Moreno, Laura and Montserrat, Antònia and Figuerola, Ariadna and Horta, Diana and Calvet, Xavier and Ramírez-Lázaro, María José
251	Prevalence of iron deficiency without anaemia in inflammatory bowel disease and impact on health-related quality of life	YES	Included	2018	Alayon, C. G. and Crespo, C. P. and Pedrosa, S. M. and Benitez, J. and Flores, E. and Rodriguez, I. and Medina, R. and Garcia-Sanchez, V.
252	The contribution of clinical and psychosocial factors to fatigue in 182 patients with inflammatory bowel disease: a cross-sectional study	NO	Iron data not analysed	2017	Artom, M. and Czuber-Dochan, W. and Sturt, J. and Murrells, T. and Norton, C.
253	Iron deficiency screening is a key issue in chronic inflammatory diseases: A call to action	NO	Review article	2022	Cacoub, P. and Choukroun, G. and Cohen-Solal, A. and Luporsi, E. and Peyrin-Biroulet, L. and Peoc'h, K. and Andrieu, V. and Lasocki, S. and Puy, H. and Trochu, J. N.
254	A Toddler With Treatment-Resistant Iron Deficiency Anemia	NO	Population not included	2018	Conway, M. and Marcon, P. and Meinert, P. and Durno, C. and Upton, J. E. M. and Kirby-Allen, M. and Weinstein, M.
255	Prevalence and Risk Factors for Fatigue in Adults With Inflammatory Bowel Disease: A Systematic Review With Meta-Analysis	NO	Systematic review	2022	D'Silva, A. and Fox, D. E. and Nasser, Y. and Vallance, J. K. and Quinn, R. R. and Ronksley, P. E. and Raman, M.
256	Ferric Carboxymaltose Prevents Recurrence of Anemia in Patients With Inflammatory Bowel Disease	NO	Intervention not included	2013	Evstatiev, R. and Alexeeva, O. and Bokemeyer, B. and Chopey, I. and Felder, M. and Gudehus, M. and Iqbal, T. and Khalif, I. and Marteau, P. and Stein, J. and Gasche, C. and Grp, Fergi Study
257	A Pair of Identical Twins Discordant for Myalgic Encephalomyelitis/Chronic Fatigue Syndrome Differ in Physiological Parameters and Gut Microbiome Composition	NO	Population not included	2016	Giloteaux, L. and Hanson, M. R. and Keller, B. A.
258	Hypophosphatemia Associated with Intravenous Iron Therapies for Iron Deficiency Anemia: A Systematic Literature Review	NO	Outcome not included	2020	Glaspy, J. A. and Lim-Watson, M. Z. and Libre, M. A. and Karkare, S. S. and Hadker, N. and Bajic-Lucas, A. and Strauss, W. E. and Dahl, N. V.
259	Intravenous Iron-Induced Hypophosphatemia: An Emerging Syndrome	NO	Outcome not included	2021	Glaspy, J. A. and Wolf, M. and Strauss, W. E.
260	Intravenous iron isomaltoside improves hemoglobin concentration and iron stores in female iron-deficient blood donors: a randomized double-blind placebo-controlled clinical trial	NO	Outcome not included	2018	Gybel-Brask, M. and Seeberg, J. and Thomsen, L. L. and Johansson, P. I.
261	A Phase III, randomized, open-label trial of ferumoxytol compared with iron sucrose for the treatment of iron deficiency anemia in patients with a history of unsatisfactory oral iron therapy	NO	Population not included	2014	Hetzel, D. and Strauss, W. and Bernard, K. and Li, Z. and Urboniene, A. and Allen, L. F.
262	Assessment of Gaps in Care and the Development of a Care Pathway for Anemia in Patients with Inflammatory Bowel Diseases	NO	Outcome not included	2017	Hou, J. K. and Gasche, C. and Drazin, N. Z. and Weaver, S. A. and Ehrlich, O. G. and Oberai, R. and Zapala, S. and Siegel, C. A. and Melmed, G.
263	Parenteral iron therapy and phosphorus homeostasis: A review	NO	Outcome not included	2021	Kalantar-Zadeh, K. and Ganz, T. and Trumbo, H. and Seid, M. H. and Goodnough, L. T. and Levine, M. A.
264	Portuguese Consensus on the Diagnosis, Prevention and Treatment of Anaemia in Inflammatory Bowel Disease	NO	Intervention not included	2016	Magro, F. and Ramos, J. and Correia, L. and Lago, P. and Peixe, P. and Goncalves, A. R. and Rodrigues, A. and Vieira, C. and Ferreira, D. and Pereira Da Silva, J. and Tulio, M. A. and Salgueiro, P. and Fernandes, S.
265	Bronchiectasis in association with coeliac disease	NO	Population not included	1998	Mahadeva, R. and Flower, C. and Shneerson, J.
266	Differential Effects of Ferric Derisomaltose and Ferric Carboxymaltose on Fatigue in Patients with Iron Deficiency Anemia and Inflammatory Bowel Disease	NO	No data on iron status	2022	Mehta, A. R. and Wolf, M. and Zoller, H.
267	Iron Deficiency Anaemia over the Last Decades - Osler's Disease Diagnosed by Doppler and Contrast-Enhanced Ultrasound	NO	Population not included	2013	Neye, H. and Rauh, P. and Ensberg, D. and Rickes, S.
268	Fatigue in Inflammatory Bowel Diseases: Etiologies and Management	NO	Review article	2020	Nocerino, A. and Nguyen, A. and Agrawal, M. and Mone, A. and Lakhani, K. and Swaminath, A.
269	Iron Supplementation, Response in Iron-Deficiency Anemia: Analysis of Five Trials	NO	Population not included	2017	Okam, M. M. and Koch, T. A. and Tran, M. H.
270	Fatigue in inflammatory bowel disease: a problematic ailment	NO	Review article	2020	Qazi, T.
271	Indications and associated factors for prescribing intravenous iron supplementation in Swiss general practice: a retrospective observational study	NO	Outcome not included	2019	Rahel, M. and Ellen, K. and Thomas, R. and Stefan, M.
272	A Pooled Analysis of Serum Phosphate Measurements and Potential Hypophosphataemia Events in 45 Interventional Trials with Ferric Carboxymaltose	NO	Outcome not included	2020	Rosano, G. and Schiefke, I. and Gohring, U. M. and Fabien, V. and Bonassi, S. and Stein, J.
273	Validation of the German Inflammatory Bowel Disease Fatigue (IBD-F) Questionnaire	NO	Outcome not included	2023	Scholz, K. A. M. and Thomann, A. K. and Teich, N. and Baumann, H. and Walldorf, J. and Buning, C. and Rosania, R. and Canbay, A. and von Arnim, U.
274	The Efficacy of Ferumoxytol for Iron Deficiency Anemia: A Meta-Analysis of Randomized Controlled Trials	NO	Outcome not included	2019	Shao, Y. P. and Luo, W. D. and Xu, H. Y. and Zhang, L. and Guo, Q. Y.
275	Anti-TNF-alpha Monoclonal Antibody Therapy Improves Anemia through Downregulating Hepatocyte Hepcidin Expression in Inflammatory Bowel Disease	NO	Outcome not included	2019	Shu, W. G. and Pang, Z. and Xu, C. J. and Lin, J. and Li, G. F. and Wu, W. and Sun, S. F. and Li, J. X. and Li, X. L. and Liu, Z. J.
276	Fatigue: a frequent and biologically based phenomenon in newly diagnosed celiac disease	NO	Population not included	2022	Skjellerudsveen, B. M. and Omdal, R. and Hetta, A. K. and Kvaloy, J. T. and Aabakken, L. and Skoie, I. M. and Grimstad, T.
277	Chronic pain and fatigue in inflammatory bowel diseases. How do we handle this?	NO	Review article	2019	Sonnenberg, E. and Biedermann, L.
278	Chronic Fatigue Syndrome in Patients with Deteriorated Iron Metabolism	NO	Population not included	2022	Swiatczak, M. and Mlodzinski, K. and Sikorska, K. and Raczak, A. and Lipinski, P. and Danilowicz-Szymanowicz, L.
279	Effect of Intravenous Iron Administration on Bone Mineral and Iron Homeostasis in Patients with Inflammatory Bowel Disease-Results of a Prospective Single-Centre Study	NO	Outcome not included	2023	Tulewicz-Marti, E. and Szwarc, P. and Wiecek, M. and Lewandowski, K. and Korcz, T. and Cicha, M. and Rydzewska, G.
280	Efficacy and safety of IV ferumoxytol for adults with iron deficiency anemia previously unresponsive to or unable to tolerate oral iron	NO	Outcome not included	2014	Vadhan-Raj, S. and Strauss, W. and Ford, D. and Bernard, K. and Boccia, R. and Li, J. and Allen, L. F.
281	A 7-Year-Old With Persistent Fever and Cough	NO	Population not included	2022	Vorel, E. S. and Mehta, J. J. and Russo, M. E. and Muego, M. P. and Borek, R. C. and Kelly, J. A. and Greenfield, M. E.
282	Patients developing inflammatory bowel disease have iron deficiency and lower plasma ferritin years before diagnosis: a nested case-control study	NO	Outcome not included	2020	Widbom, L. and Ekblom, K. and Karling, P. and Hultdin, J.
283	Prevalence and factors associated with fatigue in patients with ulcerative colitis in China: a cross-sectional study	NO	No data or analysis reported for iron status	2022	Xu, F. and Hu, J. Y. and Yang, Q. and Ji, Y. J. and Cheng, C. and Zhu, L. and Shen, H.
284	Clinical characteristics and quality of life in patients with inflammatory bowel disease-associated anemia in Southeast China	NO	No data or analysis reported for iron status	2023	Xue, M. L. and Chen, J. T. and Zheng, W. W. and Liu, Y. J. and Lin, Y. J. and Wang, C. D.
